# Supplementary material for: Camellia japonica Root Extract Increases Antioxidant Genes by Induction of NRF2 in HeLa Cells
Source: Plants (Basel). 2022 Oct 29;11(21):2914. doi: 10.3390/plants11212914 (PMC9655997; doi:10.3390/plants11212914)
Supplement: Supplementary file 1 [file plants-11-02914-s001.zip]

Archive with 1 entries (1 files):
- plants-1970330-supplementary.pdf
